# Supplementary material for: Deciphering HER2-HER3 Dimerization at the Single CTC Level: A Microfluidic Approach
Source: Cancers (Basel). 2022 Apr 8;14(8):1890. doi: 10.3390/cancers14081890 (PMC9026778; doi:10.3390/cancers14081890)
Supplement: Supplementary file 1 [file cancers-14-01890-s001.zip]

Archive with 1 entries (1 files):
- cancers-1659584-supplementary.pdf
